# Supplementary material for: Synthesis, X-ray Structure, Hirshfeld, DFT and Biological Studies on a Quinazolinone-Nitrate Complex
Source: Molecules. 2022 Feb 6;27(3):1089. doi: 10.3390/molecules27031089 (PMC8840642; doi:10.3390/molecules27031089)
Supplement: Supplementary file 1 [file molecules-27-01089-s001.zip]

Archive with 1 entries (1 files):
- molecules-1571097-supplementary.pdf
